# Supplementary material for: Interferon signaling is required for early neutrophil recruitment after zebrafish heart injury
Source: Biol Open. 2026 Jun 15;15(6):bio062374. doi: 10.1242/bio.062374 (PMC13312930; doi:10.1242/bio.062374)
Supplement: Table S1. Sequence information for ifnphi1, ifnphi1 mutant genotyping, RT-qPCR primer sequences, and gRNA design. [file biolopen-15-062374-TableS1.xlsx]

## Sheet: Sheet1
Label	Sequence
DNA sequence: wild-type ifnphi1 (ENSDART00000029849)	ACACATGACGTCTAAACAGAAAGTGTTTGGTTCACGCGAACCCGCGGCTGCGTTTGGAAACGGCAGCCTGAAATACGTTGGAATCAGGTAATCATTTTGACCCGTGTGATTTATTTTGCTTAAATGAAGTTATTAACAGTATTATCTGTGTGTGTTGCAAGTGGCTATTGTTGTGTGTGGTTTCAGCTGATGCCTGACGGTTGAAACGTAACTGCATAAGCCAACATATTAGCTACATTATTATCACAATGTTAGGCTACTTCTCTTCTAACATTACAAAATGAAGTACTTTCAAAATAGAACTTGATAAATTTGAGCATAGAGTCTACTTTTGGGTTATTTTGTATAGTCTGGTCTTCTATACGCGTTCTCAGCAAGTAGCCTAGCCTAGAAAGTGAA…
DNA sequence: ifnphi1zj7	ACACATGACGTCTAAACAGAAAGTGTTTGGTTCACGCGAACCCGCGGCTGCGTTTGGAAACGGCAGCCTGAAATACGTTGGAATCAGGTAATCATTTTGACCCGTGTGATTTATTTTGCTTAAATGAAGTTATTAACAGTATTATCTGTGTGTGTTGCAAGTGGCTATTGTTGTGTGTGGTTTCAGCTGATGCCTGACGGTTGAAACGTAACTGCATAAGCCAACATATTAGCTACATTATTATCACAATGTTAGGCTACTTCTCTTCTAACATTACAAAATGAAGTACTTTCAAAATAGAACTTGATAAATTTGAGCATAGAGTCTACTTTTGGGTTATTTTGTATAGTCTGGTCTTCTATACGCGTTCTCAGCAAGTAGCCTAGCCTAGAAAGTGAA…
AA sequence: wild-type ifnphi1 (ENSDART00000029849)	MRTQMWTYIFVIYVILQSQSSASTCEWLGRYRIITTESLNLLKNMGGKYADLETPFPSRLYTLMDKSKVEDQVKFLVLTLDHIIHLMDAREHMNSVNWDQNTVEDFLNILHRKSSDLKECVARYAKPAHKESYEIRIKRHFRTLKKILKKKQYSAEAWEQIRRVVKSHLQRMDIIASNARVNPRV
AA sequence: ifnphi1zj7	MRTQMWTFIFVIFVILQSQSSASTCEWLGHLDHIIHLMDAREHMNSVNWDQNTVEDFLNILHRKSSDLKECVARYAKPAHKESYEIRIKRHFRTLKKILKKKQYSAEAWEQIRRVVKSHLQRMDIIASNARVNPRV
gRNA1	(5’-ATACAGGATAATAACGACAG)
gRNA2	(5’-AGCCGCTTGTACACCTTGAT)
gRNA3	(5’-GACATTGGATCACATCATCC)
gRNA4	(5’-TGCCAGGGAGCACATGAACT)
Genotyping Primer ifnphi1_F	(5’-CCTAGAAAGTGAAAGCTGGAATTACCAGCC)
Genotyping Primer ifnphi1_R	(5’-GAGGTCAGACGATTTTCTGTGC)
RT-qPCR Primers ifnphi1	CACAAGGAGTCCTACGAGATAAG;CCATGCTTCAGCACTGTATTG
RT-qPCR Primers ifnphi2	GGCCACTCTCCTCAGAAATAAG;GCTGGATGATGTCGCTAAGAA
RT-qPCR Primers ifnphi3	GCACCCTGGAGTTCATACTAAA;TCGATCAGTCAGTCATCCAATAAA
RT-qPCR Primers ifnphi4	TGGAAATCACTGCCCTCTTC;GCAGTCCATCAATCTCCTCAT
RT-qPCR Primers eif1α	CTTCTCAGGCTGACTGTGC;CCGCTAGCATTACCCTCC
RT-qPCR Primers isg15	ATTTTACCATCATAACTCGGTGACG;GGCACGTTGAAGTACTGAGAGA
